# Supplementary material for: Enhanced Separation Performance of Hierarchically Porous Membranes Fabricated via the Combination of Crystallization Template and Foaming
Source: Polymers (Basel). 2022 Nov 27;14(23):5160. doi: 10.3390/polym14235160 (PMC9736639; doi:10.3390/polym14235160)
Supplement: Supplementary file 1 [file polymers-14-05160-s001.zip]

Archive with 1 entries (1 files):
- polymers-2019311-supplementary.pdf
